# Supplementary material for: Patient with Aberrant Internal Carotid Artery in the Middle Ear Presenting with Rare Symptoms of Mixed Hearing Loss and Postauricular Pain: A Case Report
Source: Medicina (Kaunas). 2022 Nov 18;58(11):1672. doi: 10.3390/medicina58111672 (PMC9697004; doi:10.3390/medicina58111672)
Supplement: Supplementary file 1 [file medicina-58-01672-s001.zip]

Archive with 1 entries (1 files):
- medicina-1943380-supplementary.mp4
